# Supplementary material for: Transcriptomic and Metabolomic Analysis of Seedling-Stage Soybean Responses to PEG-Simulated Drought Stress
Source: Int J Mol Sci. 2022 Jun 20;23(12):6869. doi: 10.3390/ijms23126869 (PMC9224651; doi:10.3390/ijms23126869)
Supplement: Supplementary file 1 [file ijms-23-06869-s001.zip]

Archive with 7 entries (7 files):
- Figure S1.png
- Figure S2.tif
- Table S1.xlsx
- Table S2 65CK_vs_65S0.GO.enrichment.xlsx
- Table S3 44CK_vs_44S0.GO.enrichment.xlsx
- Table S4 Differential metabolites identified in HN65.xlsx
- Table S5 Differential metabolites identified in HN44.xlsx
