# Supplementary material for: Transcriptomic and Metabolomic Analysis of Seedling-Stage Soybean Responses to PEG-Simulated Drought Stress
Source: Int J Mol Sci. 2022 Jun 20;23(12):6869. doi: 10.3390/ijms23126869 (PMC9224651; doi:10.3390/ijms23126869)
Supplement: Supplementary file 1 [file ijms-23-06869-s001.zip › Table S1.xlsx]

## Sheet: Sheet1
Sample	Raw Reads	Clean Reads	Clean Base(G)	Q20(%)	Q30(%)	GC Content(%)	Reads mapped
44CK-1	62105260	59979664	9	97.46	92.96	45.89	58143932(96.94%)
44CK-2	67513174	64867836	9.73	97.65	93.47	46.03	62907737(96.98%)
44CK-3	65716316	63920810	9.59	97.69	93.51	45.49	62125671(97.19%)
44S0-1	58723898	56883734	8.53	97.59	93.26	45.38	55093128(96.85%)
44S0-2	65768924	63323102	9.5	97.63	93.41	45.44	61144343(96.56%)
44S0-3	63809060	62234956	9.34	97.72	93.63	45.67	60284208(96.87%)
65CK-1	62867210	61113810	9.17	97.72	93.46	45.47	59147951(96.78%)
65CK-2	58240156	56365496	8.45	97.75	93.56	45.37	54479207(96.65%)
65CK-3	60469598	58581334	8.79	97.85	93.87	45.26	56669150(96.74%)
65S0-1	59590514	57176808	8.58	97.74	93.54	45.19	55418440(96.92%)
65S0-2	59393142	57292994	8.59	97.81	93.73	44.53	55549982(96.96%)
65S0-3	71190826	66578978	9.99	97.88	93.92	45.3	64477654(96.84%)
