# Supplementary material for: Transcriptomic and Metabolomic Analysis of Seedling-Stage Soybean Responses to PEG-Simulated Drought Stress
Source: Int J Mol Sci. 2022 Jun 20;23(12):6869. doi: 10.3390/ijms23126869 (PMC9224651; doi:10.3390/ijms23126869)
Supplement: Supplementary file 1 [file ijms-23-06869-s001.zip › Table S4 Differential metabolites identified in HN65.xlsx]

## Sheet: Sheet1
Index	Formula	Compounds	Class I	Class II	CAS	Level	65CK-1	65CK-2	65CK-3	65S0-1	65S0-2	65S0-3	VIP	p_value	FDR	Fold_Change	Log2FC	Type
pme2292	C4H12N2	Putrescine	Alkaloids	Alkaloids	110-60-1	3	3633800	3599600	4376100	890750	1154000	1707600	1.41731	0.00171298	0.0672955	0.323214	-1.62944	down
pme2601	C3H6O3	3-Hydroxypropanoic acid	Organic acids	Organic acids	503-66-2	3	27990	38853	20815	16711	9122	14461	1.26239	0.0781125	0.25562	0.459673	-1.12132	down
ML10175762	C8H8	Styrene	Others	Others	100-42-5	1	112570	129280	100730	48990	61801	54227	1.44271	0.00927414	0.11525	0.481692	-1.05382	down
pme0010	C3H7NO3	L-Serine	Amino acids and derivatives	Amino acids and derivatives	56-45-1	3	6256600	9890600	12639000	4037000	4551800	4469400	1.31776	0.103992	0.291814	0.453627	-1.14042	down
pme0006	C5H9NO2	L-Proline	Amino acids and derivatives	Amino acids and derivatives	147-85-3	1	731820	744280	967060	7211700	3947100	3336800	1.43485	0.0785675	0.255693	5.93314	2.56879	up
pma0134	C4H8O4	D-(-)-Threose	Others	Saccharides and Alcohols	95-43-2	3	165560	254740	207140	114730	88835	95033	1.40328	0.0414395	0.191942	0.475899	-1.07127	down
mws0216	C5H9NO3	Trans-4-Hydroxy-L-proline	Amino acids and derivatives	Amino acids and derivatives	51-35-4	2	17568000	24040000	28289000	60565000	53918000	40959000	1.35816	0.0211784	0.154066	2.22387	1.15307	up
pma3649	C5H9NO3	5-Aminolevulinate	Alkaloids	Alkaloids	106-60-5	3	129080	183800	254410	522190	496850	320380	1.29445	0.0354407	0.183891	2.36109	1.23945	up
pme0274	C6H13NO2	6-Aminocaproic acid	Organic acids	Organic acids	60-32-2	2	52661	81835	86921	168900	158540	132330	1.3477	0.00646841	0.098823	2.07649	1.05415	up
pme0243	C5H8O4	Glutaric acid	Organic acids	Organic acids	110-94-1	3	1570200	1021200	1257500	4646000	4070900	6716100	1.44168	0.0363519	0.184272	4.00972	2.0035	up
pme3034	C5H8O4	Ethylmalonic acid	Organic acids	Organic acids	601-75-2	3	50875	31967	45724	158070	134940	236300	1.42998	0.0448352	0.200985	4.11703	2.0416	up
Lmgn000160	C4H8N2O3	3-Ureidopropionic Acid	Organic acids	Organic acids	462-88-4	1	289680	481710	727030	49851	46615	33129	1.45699	0.0688335	0.241136	0.0864878	-3.53136	down
mws0001	C4H8N2O3	L-Asparagine	Amino acids and derivatives	Amino acids and derivatives	70-47-3	1	11636000	15218000	20420000	1737700	1425300	1188700	1.47928	0.0299178	0.174526	0.0920527	-3.4414	down
mws0972	C6H12O3	6-Hydroxyhexanoic acid	Organic acids	Organic acids	1191-25-9	2	97808	114380	80998	31649	42645	46469	1.41494	0.0145478	0.139152	0.411899	-1.27964	down
pme1173	C5H4N4O	Allopurinol	Nucleotides and derivatives	Nucleotides and derivatives	315-30-0	3	61553	51126	47660	18378	19518	17720	1.47397	0.0129534	0.132647	0.346865	-1.52755	down
MWSmce466	C8H8O2	4-Hydroxyacetophenone	Phenolic acids	Phenolic acids	99-93-4	3	658000	1338100	959540	593920	153510	215410	1.22815	0.0571983	0.227964	0.325764	-1.6181	down
mws0146	C7H7NO2	Nicotinic Acid Methyl Ester(Methyl Nicotinate)	Alkaloids	Pyridine alkaloids	93-60-7	2	117420	115190	83478	238130	312750	199880	1.3997	0.0377638	0.186653	2.37516	1.24803	up
mws2368	C8H10O2	Tyrosol	Phenolic acids	Phenolic acids	501-94-0	2	39541	60331	73690	28824	31471	24288	1.30573	0.090425	0.273688	0.487336	-1.03701	down
MWS1875	C10H8O	2-Naphthol	Phenolic acids	Phenolic acids	135-19-3	3	12487	13576	11443	3520	3076.9	4776.7	1.46334	0.000482887	0.0526275	0.303247	-1.72143	down
MWS2066	C10H8O	1-Naphthol	Phenolic acids	Phenolic acids	90-15-3	3	14818	13732	12601	6143.3	5646.4	5504.7	1.48191	0.00366644	0.0790801	0.420267	-1.25062	down
Wmzn000227	C6H10O4	2,2-Dimethylsuccinic acid	Organic acids	Organic acids	597-43-3	3	34013	43374	38791	13902	6239.8	6733.2	1.42116	0.00129091	0.0671867	0.231326	-2.112	down
mws1050	C5H9NO4	O-Acetylserine	Amino acids and derivatives	Amino acids and derivatives	5147-00-2	2	879180	867800	785400	361500	226570	299570	1.45235	0.000526275	0.0526275	0.350516	-1.51245	down
mws0262	C4H6O6	L-Tartaric acid	Organic acids	Organic acids	87-69-4	3	311160	404410	345000	1244500	1188800	915440	1.46166	0.0127156	0.132647	3.15749	1.65878	up
mws1499	C5H10O5	D-Arabinose	Others	Saccharides and Alcohols	10323-20-3	2	1018900	1161700	1087000	2232000	2300400	2535700	1.4783	0.00158416	0.0671867	2.16309	1.11309	up
MWSmce682	C5H10O5	DL-Xylose	Others	Saccharides and Alcohols	25990-60-7	3	965730	908070	993950	2398400	2319900	2191000	1.49239	0.000503278	0.0526275	2.40931	1.26862	up
pme1109	C5H5N5O	Guanine*	Nucleotides and derivatives	Nucleotides and derivatives	73-40-5	1	4514600	3571500	1132000	473740	529240	674980	1.29872	0.129631	0.320552	0.182029	-2.45776	down
pme0183	C5H5N5O	Isoguanine*	Nucleotides and derivatives	Nucleotides and derivatives	3373-53-3	1	841050	637350	209690	184080	170080	134520	1.16313	0.163863	0.370122	0.289487	-1.78843	down
pme0256	C5H4N4O2	Xanthine	Nucleotides and derivatives	Nucleotides and derivatives	69-89-6	3	65713	98189	124370	363570	337000	269320	1.41374	0.0045412	0.0846664	3.3645	1.75039	up
MWS2984	C4H4N6O	8-Azaguanine	Nucleotides and derivatives	Nucleotides and derivatives	134-58-7	3	393100	302450	115090	46037	53340	74781	1.30282	0.120621	0.312195	0.21484	-2.21866	down
pme2165	C5H4N2O4	Orotic acid	Others	Vitamin	65-86-1	3	814590	1356800	1215300	295360	226460	203070	1.45896	0.0289535	0.173092	0.214041	-2.22404	down
mws0987	C10H8O2	6-MethylCoumarin	Lignans and Coumarins	Coumarins	92-48-8	3	22974	19263	21197	10203	11176	9917.3	1.46682	0.00516029	0.088683	0.493368	-1.01926	down
pmf0440	C10H10O2	4-Methoxycinnamaldehyde	Phenolic acids	Phenolic acids	1963-36-6	2	76651	72704	54433	28124	31041	27589	1.4412	0.0270041	0.168683	0.425707	-1.23207	down
Lmbp000123	C6H13NO2S	L-Homomethionine	Amino acids and derivatives	Amino acids and derivatives	25148-30-5	3	2136800	2582800	4065800	1349900	1761400	969830	1.23627	0.100352	0.288971	0.464535	-1.10614	down
MWS5238	C10H12O2	4-PHENYLBUTYRIC ACID	Organic acids	Organic acids	1821-12-1	2	829170	855660	659120	346020	379580	364160	1.45704	0.0189702	0.150124	0.464925	-1.10493	down
pme1292	C8H8O4	Homogentisic acid	Phenolic acids	Phenolic acids	451-13-8	3	2739100	3730000	3136000	1090800	1125300	774800	1.45156	0.00908073	0.11525	0.311387	-1.68322	down
Zmzn000078	C3H7O6P	Dihydroxyacetone phosphate	Others	Saccharides and Alcohols	-	3	34090	48249	37607	13125	17381	16789	1.43932	0.0215863	0.154383	0.394302	-1.34263	down
Zmyn000155	C7H14N2O3	N-α-Acetyl-L-ornithine	Amino acids and derivatives	Amino acids and derivatives	-	3	504710	616810	883230	251170	80560	140030	1.36047	0.0296271	0.174277	0.235321	-2.0873	down
mws0260	C6H14N4O2	L-Arginine	Amino acids and derivatives	Amino acids and derivatives	74-79-3	1	21034000	23014000	31415000	11599000	8894900	10567000	1.42943	0.0367315	0.184496	0.411604	-1.28067	down
pme0008	C6H13N3O3	L-Citrulline	Amino acids and derivatives	Amino acids and derivatives	372-75-8	3	2929400	3780200	4975700	758110	566590	732980	1.47175	0.0314397	0.177128	0.176091	-2.5056	down
pme0516	C6H12O6	Inositol*	Others	Saccharides and Alcohols	87-89-8	1	959950	995040	649470	3339000	3653500	3386300	1.46963	6.69378e-05	0.0184079	3.98501	1.99458	up
pme0075	C7H11NO5	N-Acetyl-L-glutamic acid	Amino acids and derivatives	Amino acids and derivatives	1188-37-0	2	2756800	4594000	4891000	1517000	1117700	1111500	1.4192	0.046493	0.204569	0.306017	-1.70832	down
mws0281	C6H8O7	Citric Acid*	Organic acids	Organic acids	77-92-9	1	2661500	3767500	5152900	1675900	1675500	1552500	1.36435	0.0903034	0.273688	0.423411	-1.23987	down
mws1189	C6H10O7	D-Galacturonic acid*	Others	Saccharides and Alcohols	685-73-4	3	93189	75406	69534	225790	224190	201090	1.4763	0.000226646	0.0447414	2.73411	1.45107	up
pme3705	C6H10O7	D-Glucoronic acid*	Others	Saccharides and Alcohols	-	3	123180	143290	113470	276440	255480	343460	1.43899	0.0169963	0.149459	2.304	1.20414	up
mws2104	C7H14O6	D-Pinitol	Others	Saccharides and Alcohols	10284-63-6	1	105440	81806	73738	201850	156690	172370	1.41094	0.00695289	0.10477	2.03426	1.02451	up
MWSslk097	C10H10O4	Dimethyl phthalate	Phenolic acids	Phenolic acids	131-11-3	2	110450	115620	128860	37946	39280	34813	1.48901	0.00303766	0.0780823	0.315665	-1.66353	down
HJAP052	C10H12O4	2,4,5-Trimethoxybenzaldehyde	Phenolic acids	Phenolic acids	4460-86-0	3	31093	31951	26299	16897	8681.6	9973.4	1.3754	0.00634199	0.0988071	0.397927	-1.32942	down
MWSslk006	C10H12O4	Ethyl Vanillate	Phenolic acids	Phenolic acids	617-05-0	3	6078.4	6866.9	6501	2956.9	3506.9	2118.4	1.40218	0.00363369	0.0790801	0.441328	-1.18008	down
pme1261	C9H19NO4	D-Panthenol	Others	Saccharides and Alcohols	81-13-0	1	1904400	3912600	3236400	1260000	531190	395480	1.32491	0.0431883	0.196311	0.24153	-2.04972	down
MWSmce577	C12H14O3	(E)-Ethyl p-methoxycinnamate	Phenolic acids	Phenolic acids	24393-56-4	3	95255	89605	87723	59482	36677	31185	1.34551	0.0244706	0.164132	0.467175	-1.09796	down
pme3443	C11H12O4	Sinapinaldehyde	Phenolic acids	Phenolic acids	4206-58-0	2	10560	14512	13695	25356	34173	27876	1.4221	0.0132741	0.132647	2.25462	1.17289	up
mws1337	C9H17NO5	D-Pantothenic Acid	Others	Vitamin	79-83-4	1	2295300	1690400	1389700	2854000	3813500	4411500	1.3304	0.032181	0.177885	2.06106	1.04338	up
pma6455	C5H11O8P	Ribulose-5-phosphate	Others	Saccharides and Alcohols	4300-28-1	3	79848	66792	70060	30084	41234	26150	1.39827	0.00285505	0.0780823	0.449783	-1.1527	down
pme0264	C10H14N2O5	Thymidine	Nucleotides and derivatives	Nucleotides and derivatives	50-89-5	3	393500	373930	189480	120720	107760	118730	1.3396	0.0882838	0.269009	0.362845	-1.46257	down
mws0248	C9H12N2O6	Uridine	Nucleotides and derivatives	Nucleotides and derivatives	58-96-8	1	1231200	1272600	1099400	430210	513140	732890	1.38554	0.00709991	0.105539	0.465209	-1.10405	down
MWSmce295	C9H12N2O6	1-beta-D-Arabinofuranosylurac​il	Nucleotides and derivatives	Nucleotides and derivatives	3083-77-0	2	1639800	1419900	980580	591870	544280	767370	1.3385	0.053911	0.223687	0.471136	-1.08579	down
pme2563	C8H14N2O5S	γ-Glu-Cys	Amino acids and derivatives	Amino acids and derivatives	636-58-8	2	148290	472950	1451300	26818	27610	9382.1	1.36053	0.229405	0.433753	0.0307884	-5.02147	down
MWSmce116	C10H13N5O3	5'-Deoxyadenosine	Nucleotides and derivatives	Nucleotides and derivatives	4754-39-6	2	520530	523420	327110	69315	85493	114230	1.4473	0.0259981	0.166973	0.196226	-2.34941	down
Lmhn003373	C11H10O7	p-Hydroxybenzoylmalic acid	Phenolic acids	Phenolic acids	-	3	111470	88924	159440	123720	567910	2232400	1.00076	0.314388	0.502132	8.12605	3.02255	up
pme3313	C6H13O9P	D-Fructose 6-phosphate*	Others	Saccharides and Alcohols	643-13-0	1	1787200	1912400	1554200	660830	648110	914450	1.44048	0.00201802	0.0739942	0.423197	-1.2406	down
mws0866	C6H13O9P	D-Glucose 6-phosphate*	Others	Saccharides and Alcohols	56-73-5	1	4389300	5064000	4257300	1652900	1522800	2225100	1.45147	0.00120874	0.0671867	0.393914	-1.34405	down
mws1090	C6H13O9P	Glucose-1-phosphate*	Others	Saccharides and Alcohols	59-56-3	1	4520500	5447600	4497300	1655000	1589400	2401300	1.4385	0.00220779	0.076936	0.39029	-1.35738	down
Zmdp002216	C11H20N2O5	L-γ-Glutamyl-L-leucine	Amino acids and derivatives	Amino acids and derivatives	2566-39-4	1	156280	188910	149920	309650	425040	408760	1.43597	0.0184013	0.149937	2.30949	1.20757	up
Lmtn004049	C15H20O4	Abscisic acid	Organic acids	Organic acids	21293-29-8	1	244610	204330	187690	1606300	1741300	1608000	1.4944	0.000246803	0.0447414	7.78411	2.96053	up
mws1405	C15H8O5	Coumestrol	Lignans and Coumarins	Coumarins	479-13-0	1	14792	34572	37915	74408	391530	1462500	1.21425	0.281361	0.478357	22.0951	4.46565	up
pme1119	C10H12N4O5	Inosine	Nucleotides and derivatives	Nucleotides and derivatives	58-63-9	3	273800	289730	207350	89435	95204	82230	1.46174	0.0199388	0.153375	0.346187	-1.53037	down
mws1060	C10H12N4O5	9-(Arabinosyl)hypoxanthine	Nucleotides and derivatives	Nucleotides and derivatives	7013-16-3	2	1215300	1367200	804000	392180	360910	330520	1.43264	0.0434524	0.196393	0.319979	-1.64395	down
MWSHY0012	C15H10O5	Genistein	Flavonoids	Isoflavones	446-72-0	1	1079900	1023000	554920	268520	236660	410060	1.33299	0.0616814	0.229998	0.344357	-1.53802	down
mws0905	C16H14O4	Medicarpin	Phenolic acids	Phenolic acids	32383-76-9	3	9	9	9	9	5986.3	31840	1.05324	0.326014	0.505482	1401.31	10.4526	up
mws1173	C15H12O5	Garbanzol	Flavonoids	Flavonols	1226-22-8	2	9	9	9	2798.4	21879	52067	1.45816	0.21653	0.417134	2842.39	11.4729	up
mws1422	C15H14O5	Epiafzelechin	Flavonoids	Flavanols	24808-04-6	2	6811.7	14521	13807	13715	41253	71979	1.07075	0.208569	0.41338	3.61264	1.85305	up
pme1712	C11H20N2O6	L-Saccharopine	Amino acids and derivatives	Amino acids and derivatives	997-68-2	3	14607	23573	17654	334350	162110	113970	1.42914	0.109571	0.298107	10.9329	3.45061	up
MWSslk154	C12H20O7	Triethyl citrate	Organic acids	Organic acids	77-93-0	3	14710	13643	15369	9	9	9	1.49639	0.00118992	0.0671867	0.000617538	-10.6612	down
Hmlp005624	C16H12O5	3',7-dihydroxy-4'-methoxyflavone	Flavonoids	Flavones	-	1	30380	47559	63268	123670	1244200	3022500	1.23386	0.235292	0.440783	31.0917	4.95846	up
pme3233	C16H12O5	calycosin	Flavonoids	Isoflavones	20575-57-9	1	47672	48314	37130	53835	129500	513970	1.02223	0.317586	0.502132	5.23833	2.38911	up
mws0908	C16H12O5	Glycitein	Flavonoids	Isoflavones	40957-83-3	1	37087	41060	31281	44441	127480	500660	1.03669	0.312718	0.501442	6.14633	2.61973	up
pma1751	C12H15NO7	N-(beta-D-Glucosyl)nicotinate	Others	Vitamin	-	3	28026	24069	21102	213510	278630	177420	1.4866	0.0210758	0.154066	9.14737	3.19336	up
mws1068	C15H10O6	Kaempferol (3,5,7,4'-Tetrahydroxyflavone)	Flavonoids	Flavonols	520-18-3	2	331930	257400	284060	199890	117200	48252	1.14843	0.0421199	0.192249	0.418303	-1.25738	down
mws1094	C15H12O6	Dihydrokaempferol (Aromadendrin)	Flavonoids	Flavanonols	480-20-6	3	32081	32885	22013	15066	7631.6	19569	1.1847	0.0391457	0.189416	0.48594	-1.04115	down
mws0064	C15H12O6	Eriodictyol (5,7,3',4'-Tetrahydroxyflavanone)	Flavonoids	Flavanones	552-58-9	2	9064.9	8073.7	10712	17906	19594	20451	1.45481	0.000730737	0.0663284	2.08078	1.05713	up
pmb2657	C10H18N4O6	Argininosuccinic acid	Organic acids	Organic acids	2387-71-5	3	247790	255100	189650	90214	86473	99206	1.46101	0.0188039	0.150124	0.398378	-1.32779	down
pmb2786	C18H30O3	9-Hydroxy-10,12,15-octadecatrienoic acid	Lipids	Free fatty acids	89886-42-0	2	37165	43740	28448	62490	63687	106020	1.28753	0.0926585	0.276326	2.12337	1.08636	up
Lmqp000329	C8H14N3O7P	5-Aminoimidazole ribonucleotide	Nucleotides and derivatives	Nucleotides and derivatives	25635-88-5	1	756810	716650	598860	5374900	4523300	4023000	1.48756	0.00906993	0.11525	6.71769	2.74796	up
Lmdp005525	C17H14O5	Afrormosin (6,4'-Dimethoxy-7-Hydroxyisoflavone)	Flavonoids	Isoflavones	550-79-8	1	1024900	1779700	2245100	1973200	4581400	12328000	1.02273	0.275558	0.476794	3.73935	1.90279	up
Lmqn003210	C17H14O5	5-Hydroxy-6,7-dimethoxyflavone	Flavonoids	Flavones	740-33-0	3	72299	122660	189700	306000	722100	1350900	1.28077	0.158492	0.365495	6.1847	2.6287	up
Lmsn003588	C17H14O5	Pterocarpine	Flavonoids	Isoflavones	524-97-0	1	246410	406440	652620	1076400	2439300	5066200	1.27921	0.172892	0.381125	6.5738	2.71673	up
Lmbn009444	C18H34O3	Ricinoleic acid	Lipids	Free fatty acids	141-22-0	2	139790	150720	139930	44855	39914	96529	1.29957	0.0398516	0.190594	0.421192	-1.24745	down
pmf0297	C20H42O	1-Eicosanol	Lipids	Free fatty acids	629-96-9	3	172850	184800	171350	52415	49782	117780	1.30149	0.0394331	0.189416	0.415836	-1.26592	down
Lmhn005110	C16H12O6	Aracarpene 1	Flavonoids	Isoflavones	1261245-78-6	2	9	9	9	6238.3	19514	20987	1.48919	0.0799917	0.25836	1731.09	10.7575	up
Zmyn005384	C18H36O3	2R-Hydroxyoctadecanoic Acid	Lipids	Free fatty acids	26633-48-7	3	60585	51416	55816	121550	153800	155790	1.4726	0.0120441	0.132647	2.56911	1.36127	up
pmb3079	C8H16NO9P	N-Acetyl-D-glucosamine-1-phosphate	Others	Saccharides and Alcohols	6866-69-9	3	98372	123790	145660	53093	55483	46758	1.43989	0.0314849	0.177128	0.422308	-1.24363	down
mws0463	C16H14O6	Hesperetin	Flavonoids	Flavanones	520-33-2	2	12521	10448	11557	6814.4	4286.2	4491.2	1.39835	0.0043578	0.0842597	0.451596	-1.1469	down
pmn001610	C20H36O2	Eicosadienoic acid	Lipids	Free fatty acids	5598-38-9	1	359980	440700	338170	844480	929490	1272100	1.42765	0.0338487	0.178151	2.67469	1.41937	up
Zmdp001857	C14H18N2O6	γ-Glutamyltyrosine	Amino acids and derivatives	Amino acids and derivatives	7432-23-7	2	84208	47593	67286	206320	143540	166310	1.39182	0.0132743	0.132647	2.59269	1.37445	up
pmp000804	C19H20O4	Isobavachalcone D	Flavonoids	Chalcones	-	3	142660	137200	92832	39695	22962	14319	1.39036	0.0125959	0.132647	0.206541	-2.2755	down
pmn001689	C18H32O4	9-Hydroxy-12-oxo-15(Z)-octadecenoic acid	Lipids	Free fatty acids	-	2	15150	16859	15598	33490	30264	49812	1.39678	0.0670856	0.238193	2.38549	1.25429	up
pmb2221	C18H39NO3	4-Hydroxysphinganine	Lipids	Sphingolipids	554-62-1	3	186640	200530	166500	76909	60190	46439	1.44234	0.000783882	0.0663284	0.331493	-1.59295	down
pmp000348	C20H18O4	Kanzonol D	Flavonoids	Other Flavonoids	155233-20-8	1	3811.8	23100	5382.9	73671	308830	2154900	1.28441	0.332155	0.510294	78.5702	6.29591	up
MWSHY0164	C20H18O4	Licoflavone A	Flavonoids	Other Flavonoids	61153-77-3	2	145910	493530	116250	239030	2211900	6099500	1.02123	0.269977	0.475278	11.3147	3.50013	up
MWSslk164	C20H18O4	Neobavaisoflavone	Flavonoids	Isoflavones	41060-15-5	1	140050	501610	129850	232820	2264500	6659600	1.00803	0.278213	0.478357	11.8688	3.56911	up
pme3188	C9H13N2O9P	Uridine 5'-monophosphate	Nucleotides and derivatives	Nucleotides and derivatives	58-97-9	3	55651	64164	53447	28694	30425	22676	1.43968	0.00237605	0.0780823	0.472089	-1.08287	down
MWSHY0107	C20H20O4	Bavachin	Flavonoids	Flavanones	19879-32-4	3	4627.5	6456.3	2632.8	8889	14666	35612	1.21585	0.201128	0.408658	4.31353	2.10887	up
pmn001691	C18H32O5	9,12,13-Trihydroxy-10,15-octadecadienoic acid	Lipids	Free fatty acids	-	1	1230800	1290900	859840	531290	483940	491990	1.42055	0.0421029	0.192249	0.44572	-1.16579	down
Lmbn004240	C18H34O5	9,10-Dihydroxy-12,13-epoxyoctadecanoic acid	Lipids	Free fatty acids	-	1	95880	90232	65220	43071	31931	30501	1.40168	0.0225131	0.155751	0.419775	-1.25231	down
pmp000350	C20H16O5	Glabrone	Flavonoids	Isoflavones	60008-02-8	2	9	14642	2966.3	13987	139820	346790	1.02904	0.238722	0.44583	28.4151	4.82858	up
MWSmce151	C20H16O5	Psoralidin	Lignans and Coumarins	Coumarins	18642-23-4	2	9	9	9	25528	94022	418070	1.47416	0.276944	0.47749	19911.9	14.2813	up
pmp001223	C20H18O5	Psoralenol	Flavonoids	Isoflavones	70522-30-4	3	8573.5	21790	17738	35637	161870	384670	1.22538	0.223005	0.42514	12.1031	3.5973	up
Lmdn009383	C20H18O5	Glyceollin III	Flavonoids	Isoflavones	61080-23-7	3	6824.3	15132	9955.9	13737	65293	198160	1.08517	0.274964	0.476794	8.68602	3.1187	up
pmp000351	C20H18O5	Eurycarpin A	Flavonoids	Isoflavones	166547-20-2	3	2392	11400	4505.8	7499.5	70887	259930	1.07013	0.294655	0.489609	18.4895	4.20863	up
mws0264	C12H22O11	D-Trehalose*	Others	Saccharides and Alcohols	99-20-7	1	1599500	996120	547090	1922700	1785500	2882800	1.14681	0.0680186	0.240438	2.09723	1.06849	up
MA10039641	C12H22O11	Lactobiose*	Others	Saccharides and Alcohols	63-42-3	1	1353000	1904100	1020500	1766800	4162200	3205300	1.14537	0.133449	0.326668	2.13538	1.09449	up
MWS1983	C12H24O11	Maltitol	Others	Saccharides and Alcohols	585-88-6	3	180500	163380	174650	373700	341370	354410	1.48863	0.00037958	0.0521923	2.06252	1.04441	up
mws2108	C16H18O9	Cryptochlorogenic acid (4-O-caffeoylquinic acid)*	Phenolic acids	Phenolic acids	905-99-7	2	96145	137240	114030	53076	42675	76211	1.32864	0.0206521	0.154066	0.494976	-1.01457	down
pmp000355	C20H18O6	Licoflavonol	Flavonoids	Flavonols	60197-60-6	3	1744.7	8438.9	6310	8154.3	24404	104940	1.05502	0.309874	0.499797	8.33646	3.05944	up
pmp000638	C20H18O6	8-Prenylkaempferol	Flavonoids	Flavones	28610-31-3	2	3473.5	7324.3	6007.9	8373.5	21439	85741	1.08893	0.302378	0.495068	6.87585	2.78154	up
pmp000357	C20H18O6	Licoisoflavanone	Flavonoids	Other Flavonoids	66067-26-3	2	3417.3	9883	6156.1	9136.7	20868	97670	1.03847	0.323284	0.505475	6.56209	2.71416	up
mws4102	C21H18O6	Isoglycyrol	Lignans and Coumarins	Coumarins	23013-86-7	3	1442.7	4286.5	2308.4	5822.3	76343	170540	1.19799	0.229495	0.433753	31.4404	4.97455	up
pmp000363	C21H20O6	Gancaonin N	Flavonoids	Isoflavones	129145-52-4	2	4619.5	19304	9167	51332	178840	1062600	1.26276	0.317512	0.502132	39.0678	5.28791	up
Wmkn003942	C21H22O6	2'-HydroxyIsoxanthohumol	Flavonoids	Flavanones	-	3	9	9	9	7299.7	22815	45332	1.48274	0.150511	0.351513	2794.32	11.4483	up
pmb0108	C19H18O8	Feruloyl syringic acid	Phenolic acids	Phenolic acids	-	3	41863	33200	29568	99644	65664	76252	1.39825	0.0331413	0.17791	2.30868	1.20707	up
pme1286	C14H20N6O5S	S-(5'-Adenosy)-L-homocysteine	Amino acids and derivatives	Amino acids and derivatives	979-92-0	1	490390	626110	331070	1287200	1484400	1155300	1.39653	0.00310793	0.0780823	2.71275	1.43976	up
MWSslk197	C17H24O11	Secoxyloganin	Others	Others	58822-47-2	3	12883	6454.2	15584	118390	94071	55334	1.42259	0.0489247	0.209405	7.66855	2.93895	up
MWS20152	C22H26O8	syringaresinol	Lignans and Coumarins	Lignans	21453-71-4	3	3373.6	4023.3	3918.1	5953.6	14052	25920	1.22678	0.184754	0.391352	4.05882	2.02106	up
pme3504	C22H22O9	Formononetin-7-O-glycoside (Ononin)	Flavonoids	Isoflavones	486-62-4	1	1347800	1516200	2122400	2563100	5652100	7867600	1.2486	0.134978	0.329215	3.22533	1.68945	up
MWSHY0179	C22H22O9	Ononin	Flavonoids	Isoflavones	486-62-4	2	396600	338240	495660	475280	981500	1746500	1.09201	0.215638	0.416875	2.60323	1.38031	up
HJN091	C22H22O10	Prunetin-4'-O-glucoside*	Flavonoids	Isoflavones	154-36-9	3	3085.1	10275	2846.1	17047	9650.1	15651	1.14517	0.0593069	0.228011	2.61308	1.38575	up
pmb0464	C16H27NO14	L-Aspartic acid-O-diglucoside	Amino acids and derivatives	Amino acids and derivatives	-	3	312310	247210	304620	3590600	2216400	1311800	1.43757	0.0877209	0.268036	8.23802	3.0423	up
Zmdp004370	C23H22O10	6''-O-Acetyldaidzin	Flavonoids	Isoflavones	71385-83-6	1	63190	68976	75502	100960	206140	1238900	1.03675	0.344118	0.514154	7.44457	2.89619	up
Hmmp004965	C22H22O11	Diosmetin-7-O-Beta-D-Glucopyranoside	Flavonoids	Flavanones	20126-59-4	3	39193	52849	134880	191630	369360	555990	1.28558	0.0965337	0.281663	4.92231	2.29933	up
Lmdp004307	C23H26O10	Farrerol-7-O-glucoside	Flavonoids	Flavanones	885044-12-2	3	19130	25127	35900	29127	73879	77946	1.07377	0.155693	0.360552	2.25747	1.17471	up
Lmhp009769	C22H44NO7P	LysoPE 17:1*	Lipids	LPE	-	3	3599.3	3544.1	5505.5	10413	11199	12086	1.43115	0.00133901	0.0671867	2.66411	1.41365	up
pmb0863	C24H46NO7P	LysoPC 16:2(2n isomer)*	Lipids	LPC	-	3	104650	116330	88021	36219	29476	30845	1.47621	0.00972361	0.117538	0.312426	-1.67841	down
pma1303	C24H46NO7P	LysoPC 16:2*	Lipids	LPC	-	3	100680	103000	96783	30391	34526	38914	1.4828	5.353e-05	0.0184079	0.34557	-1.53295	down
pmp000193	C24H22O12	6''-O-Malonyldaidzin	Flavonoids	Isoflavones	124590-31-4	1	11556000	12611000	14142000	15534000	43875000	61998000	1.15127	0.176667	0.383956	3.16915	1.6641	up
pmb3000	C24H24O12	Chrysoeriol-7-O-(6''-acetyl)glucoside	Flavonoids	Flavones	-	3	37210	105170	85230	9	9	9	1.49503	0.0639762	0.234166	0.000118624	-13.0413	down
Zmdp004305	C28H24O9	Daidzein-7-O-(2''-benzoyl)rhamnoside	Flavonoids	Isoflavones	-	3	261590	316060	341580	395450	1417900	3593700	1.10748	0.253523	0.457923	5.88215	2.55634	up
pme2125	C18H32O16	Raffinose*	Others	Saccharides and Alcohols	512-69-6	3	43555	54806	52861	215920	378910	169120	1.43081	0.0843349	0.2628	5.05184	2.33681	up
mws1589	C18H32O16	D-Panose*	Others	Saccharides and Alcohols	33401-87-5	3	18364	20706	11177	56122	48324	46104	1.41192	0.00133965	0.0671867	2.9962	1.58313	up
pmb3045	C23H22O13	tricin-7-O-Glucuronide	Flavonoids	Flavones	-	3	26359	12889	21775	35182	49272	86150	1.24857	0.130393	0.321309	2.79573	1.48323	up
Li512115	C25H24O12	Isochlorogenic acid B*	Phenolic acids	Phenolic acids	14534-61-3	3	41579	33162	52389	23063	25944	11672	1.20103	0.0378397	0.186653	0.477299	-1.06704	down
Zmdp004112	C24H22O13	Genistein-7-O-(6''-malonyl)glucoside	Flavonoids	Isoflavones	-	1	545600	501090	844300	705220	1402600	2907600	1.03236	0.24829	0.452933	2.65227	1.40723	up
Lmhn003801	C25H24O13	Feruloylsinapoyltartaric acid	Phenolic acids	Phenolic acids	-	3	11063	11711	14225	21922	30080	48453	1.32911	0.112329	0.30137	2.71507	1.44099	up
pmp000195	C25H24O13	6''-O-Malonylglycitin	Flavonoids	Isoflavones	137705-39-6	1	408940	319030	409170	746190	3703700	11136000	1.20256	0.25947	0.461293	13.7062	3.77676	up
Lmhp007598	C27H52NO7P	LysoPC 19:2(2n isomer)*	Lipids	LPC	-	3	179810	241810	164950	62808	62133	71797	1.46321	0.0294675	0.174277	0.335404	-1.57603	down
Zmfn000481	C14H22N2O16P2	Uridine-5'-Diphosphate-D-Xylose	Nucleotides and derivatives	Nucleotides and derivatives	-	3	126370	216610	145890	51107	61892	59859	1.42446	0.05958	0.228011	0.353587	-1.49986	down
Zmhp006502	C25H24O14	Kaempferide-3-O-(6''-malonyl)glucoside	Flavonoids	Flavonols	-	3	18078	7926.2	50154	40789	75574	84339	1.08178	0.0872519	0.268036	2.63533	1.39798	up
pmp000588	C25H24O14	Diosmetin-7-O-(6''-malonyl)glucoside	Flavonoids	Flavanones	-	1	21805	10013	19680	37991	36833	36615	1.30067	0.0299868	0.174526	2.16395	1.11367	up
pmb2922	C15H24N2O17P2	Uridine 5'-diphospho-D-glucose	Nucleotides and derivatives	Nucleotides and derivatives	133-89-1	2	2005400	2847100	2258300	731550	690680	645570	1.47801	0.0204422	0.154066	0.290797	-1.78192	down
Lmhp003658	C27H28O14	Monohydroxy-trimethoxyflavone-O-(6''-malonyl)glucoside	Flavonoids	Flavones	-	3	3975.7	15767	22180	110160	247250	217750	1.37375	0.0487151	0.209405	13.7195	3.77816	up
pmb0530	C21H27N7O14P2	Nicotinic acid adenine dinucleotide	Nucleotides and derivatives	Nucleotides and derivatives	53-84-9	2	323980	436580	365290	84553	67737	62809	1.48365	0.0093614	0.11525	0.191055	-2.38794	down
Lmxp010913	C35H66NO9P	1-(9Z-Octadecenoyl)-2-(9-oxo-nonanoyl)-sn-glycero-3-phosphocholine	Lipids	Glycerol ester	-	1	1558400	614400	529130	225600	257370	454610	1.14937	0.212619	0.415822	0.347004	-1.52698	down
Lmgn002253	C31H36O18	Syringoylcaffeoylquinic acid-D-glucose	Phenolic acids	Phenolic acids	-	3	58943	56476	40822	26395	16808	21121	1.39724	0.0180203	0.149459	0.411697	-1.28034	down
Zmgp002857	C33H40O20	quercetin 3-O-α-rhamnopyranosyl (1→2)-[α-rhamnopyranosyl (1→6)]-β-glucopyranoside	Flavonoids	Flavonols	-	2	1317800	1573700	1148800	682400	661600	99946	1.06528	0.0251473	0.164655	0.357386	-1.48445	down
HJAP127	C33H40O20	Quercetin-3-O-(2''-O-Rhamnosyl)rutinoside	Flavonoids	Flavonols	55696-57-6	3	913410	1414900	1384300	831170	525980	90528	1.01065	0.0528225	0.220931	0.389935	-1.35869	down
pme2746	C27H33N9O15P2	Riboflavin 5'-Adenosine Diphosphate	Nucleotides and derivatives	Nucleotides and derivatives	146-14-5	1	1152700	1583400	1441800	565340	717860	636570	1.43627	0.0183406	0.149937	0.459506	-1.12184	down
Lmdp005386	C60H92O27	Soyasaponin Ah	Terpenoids	Triterpene Saponin	-	1	2841.3	3796.1	850.03	6500.9	4615.7	4557.2	1.03124	0.0699345	0.243752	2.09335	1.06581	up
