# Supplementary material for: Transcriptomic and Metabolomic Analysis of Seedling-Stage Soybean Responses to PEG-Simulated Drought Stress
Source: Int J Mol Sci. 2022 Jun 20;23(12):6869. doi: 10.3390/ijms23126869 (PMC9224651; doi:10.3390/ijms23126869)
Supplement: Supplementary file 1 [file ijms-23-06869-s001.zip › Table S5 Differential metabolites identified in HN44.xlsx]

## Sheet: Sheet1
Index	Formula	Compounds	Class I	Class II	CAS	Level	44CK-1	44CK-2	44CK-3	44S0-1	44S0-2	44S0-3	VIP	p_value	FDR	Fold_Change	Log2FC	Type
pmf0256	C6H14O	3-Methyl-1-pentanol	Others	Saccharides and Alcohols	589-35-5	3	46180	164110	119860	30395	54512	51781	1.02175	0.197242	0.388444	0.414018	-1.27224	down
pme0257	C4H4N2O2	Uracil	Nucleotides and derivatives	Nucleotides and derivatives	66-22-8	2	57554	51637	75344	16200	46516	25863	1.17185	0.0517048	0.225098	0.480012	-1.05886	down
mws0147	C5H10O3	β-Hydroxyisovaleric acid	Organic acids	Organic acids	625-08-1	2	434050	524630	438310	961900	1264200	1325700	1.45356	0.0182847	0.156932	2.54247	1.34623	up
ML10181668	C6H11NO2	Cycloleucine	Amino acids and derivatives	Amino acids and derivatives	52-52-8	2	15797000	19081000	9968400	4505200	4796700	9049800	1.26632	0.0596412	0.236396	0.409212	-1.28908	down
MWS0811	C6H11NO2	DL-Pipecolic Acid	Organic acids	Organic acids	3105-95-1	1	11240000	12599000	6410800	3161000	3107500	6168300	1.24653	0.0669657	0.248274	0.411137	-1.28231	down
Zmdp000376	C5H11N3O	4-Guanidinobutanal	Others	Others	-	1	12698000	19474000	8832200	4836800	4838500	8700200	1.20039	0.12196	0.308437	0.448137	-1.15799	down
pma3649	C5H9NO3	5-Aminolevulinate	Alkaloids	Alkaloids	106-60-5	3	178760	197400	110210	217930	333720	425230	1.18539	0.0958153	0.279411	2.00851	1.00613	up
pme0243	C5H8O4	Glutaric acid	Organic acids	Organic acids	110-94-1	3	1256100	1062000	843180	2016700	2121000	2216600	1.42305	0.00461997	0.0824316	2.01004	1.00722	up
pme3034	C5H8O4	Ethylmalonic acid	Organic acids	Organic acids	601-75-2	3	44818	36529	30915	72484	73400	82749	1.42813	0.00203043	0.061477	2.0366	1.02616	up
Lmgn000160	C4H8N2O3	3-Ureidopropionic Acid	Organic acids	Organic acids	462-88-4	1	119300	304830	169570	25123	15402	36958	1.41143	0.0880886	0.269709	0.130509	-2.93778	down
mws0001	C4H8N2O3	L-Asparagine	Amino acids and derivatives	Amino acids and derivatives	70-47-3	1	4472000	9613000	5350700	884920	820590	1101200	1.45328	0.0727381	0.255726	0.14441	-2.79176	down
MWS2066	C10H8O	1-Naphthol	Phenolic acids	Phenolic acids	90-15-3	3	13054	10179	12816	6104.9	5055.7	6764.8	1.42694	0.00966183	0.115754	0.497251	-1.00795	down
Lmgn000224	C5H6O5	2-Methyl-3-oxosuccinic acid	Organic acids	Organic acids	-	3	23908	46424	50956	73774	157750	176500	1.28027	0.0854281	0.26681	3.36409	1.75022	up
pme2380	C5H6O5	α-Ketoglutaric acid	Organic acids	Organic acids	328-50-7	3	188250	657930	606700	1015200	2456800	2215000	1.23647	0.0746261	0.255726	3.91429	1.96875	up
mws0262	C4H6O6	L-Tartaric acid	Organic acids	Organic acids	87-69-4	3	368960	330920	397390	754030	1188900	768930	1.4163	0.0610856	0.237798	2.47146	1.30536	up
mws1499	C5H10O5	D-Arabinose	Others	Saccharides and Alcohols	10323-20-3	2	1246600	1000800	1166700	2322600	2619900	2380200	1.47381	0.000471499	0.0551408	2.14484	1.10087	up
pme0256	C5H4N4O2	Xanthine	Nucleotides and derivatives	Nucleotides and derivatives	69-89-6	3	152260	67823	99310	250320	338540	219470	1.31687	0.0244621	0.170921	2.53083	1.33961	up
mws0182	C8H8O3	p-Hydroxyphenyl acetic acid	Phenolic acids	Phenolic acids	156-38-7	3	213380	152430	265710	113910	83874	81673	1.35023	0.0585535	0.234586	0.442515	-1.1762	down
pme2165	C5H4N2O4	Orotic acid	Others	Vitamin	65-86-1	3	529330	505510	592760	275250	147210	253460	1.37563	0.00427134	0.0824316	0.415286	-1.26782	down
MWS2417	C8H8O4	3-Hydroxymandelate	Organic acids	Organic acids	17119-15-2	2	16226	25940	26587	9	9	9	1.49993	0.0207342	0.162592	0.00039271	-11.3142	down
Zmyn000155	C7H14N2O3	N-α-Acetyl-L-ornithine	Amino acids and derivatives	Amino acids and derivatives	-	3	357390	352760	235600	71617	70267	94910	1.46047	0.023617	0.170921	0.250377	-1.99783	down
mws0260	C6H14N4O2	L-Arginine	Amino acids and derivatives	Amino acids and derivatives	74-79-3	1	17254000	15583000	10867000	4011000	4488000	7941900	1.34582	0.0219689	0.168635	0.376188	-1.41048	down
pme0008	C6H13N3O3	L-Citrulline	Amino acids and derivatives	Amino acids and derivatives	372-75-8	3	2521500	2691700	2107700	630240	438750	732380	1.46288	0.00272428	0.0731687	0.246059	-2.02293	down
mws4175	C6H8O6	D-Glucurono-6,3-lactone	Others	Saccharides and Alcohols	32449-92-6	2	754350	513500	998450	46858	139990	194390	1.34975	0.0367243	0.209579	0.16822	-2.57158	down
mws2212	C9H8O4	Caffeic acid	Phenolic acids	Phenolic acids	331-39-5	1	2698800	1828900	1835900	1214900	1035100	845750	1.35737	0.0500425	0.223907	0.486478	-1.03955	down
pme0516	C6H12O6	Inositol*	Others	Saccharides and Alcohols	87-89-8	1	1076700	1005400	1042400	3410300	3841200	3437400	1.49797	0.00255809	0.0714955	3.421	1.77442	up
Zmgn000447	C3H7O7P	3-Phospho-D-glyceric acid	Others	Saccharides and Alcohols	820-11-1	3	563740	730020	521730	1227600	1819400	1464200	1.42375	0.0237909	0.170921	2.48484	1.31315	up
mws0281	C6H8O7	Citric Acid*	Organic acids	Organic acids	77-92-9	1	1452700	2686600	2386700	850960	1009700	969470	1.35077	0.0778638	0.259546	0.43367	-1.20533	down
MWSslk097	C10H10O4	Dimethyl phthalate	Phenolic acids	Phenolic acids	131-11-3	2	110470	147150	131230	66558	57480	65589	1.45092	0.0188641	0.158973	0.487661	-1.03605	down
Zmpn000199	C6H10O8	D-Galactaric acid	Others	Saccharides and Alcohols	526-99-8	1	773070	1234600	731060	2721200	1974400	2153500	1.39012	0.00998791	0.118335	2.50083	1.32241	up
Zmyn000108	C6H10O8	D-Saccharic acid	Others	Saccharides and Alcohols	87-73-0	1	723690	1189200	751100	2381800	1814300	1900200	1.38235	0.00839727	0.109659	2.28841	1.19435	up
mws1337	C9H17NO5	D-Pantothenic Acid	Others	Vitamin	79-83-4	1	1393900	1619600	1655900	3156000	3519700	3853100	1.47179	0.00470141	0.0824316	2.25485	1.17303	up
pme2563	C8H14N2O5S	γ-Glu-Cys	Amino acids and derivatives	Amino acids and derivatives	636-58-8	2	301160	318080	519200	60019	75883	44018	1.45244	0.0427526	0.217927	0.158041	-2.66163	down
MWSmce116	C10H13N5O3	5'-Deoxyadenosine	Nucleotides and derivatives	Nucleotides and derivatives	4754-39-6	2	221610	325100	335320	179290	96504	130370	1.30767	0.0279651	0.183041	0.460488	-1.11877	down
mws4057	C15H10O4	7,4'-Dihydroxyflavone	Flavonoids	Flavones	2196-14-7	1	1264800	2239600	1538500	687740	1419100	377210	1.04426	0.114751	0.303598	0.492584	-1.02156	down
mws0040	C15H10O4	Chrysin	Flavonoids	Flavones	480-40-0	2	3849.3	8732	12945	37864	19748	13182	1.11752	0.167899	0.357436	2.77337	1.47164	up
MWSHY0015	C15H12O4	Liquiritigenin	Flavonoids	Flavanones	578-86-9	3	143530	346750	274840	113810	93367	91851	1.27454	0.118696	0.305963	0.390825	-1.35541	down
pme3217	C15H12O4	Isoliquiritigenin	Flavonoids	Chalcones	961-29-5	2	178740	624640	760670	219900	149610	103140	1.09096	0.170247	0.357581	0.302196	-1.72644	down
Lmmp007480	C15H12O4	2,4,4'-trihydroxychalcone	Flavonoids	Chalcones	-	3	186890	649170	807710	248800	171180	117940	1.04778	0.182142	0.369712	0.327248	-1.61154	down
Lmdn007639	C15H12O4	3,9-Dihydroxypterocarpan	Flavonoids	Isoflavones	61135-91-9	1	303050	1134900	1359600	322010	218490	169540	1.15129	0.160375	0.348224	0.253808	-1.97819	down
Lmtn004049	C15H20O4	Abscisic acid	Organic acids	Organic acids	21293-29-8	1	156000	165340	153850	1367200	1269300	1190100	1.50027	0.0020107	0.061477	8.05278	3.00949	up
Lmlp003161	C14H20N2O3	N-Feruloylputrescine	Alkaloids	Phenolamine	501-13-3	3	18529	12686	22619	50986	42181	46589	1.41	0.00184054	0.061477	2.59605	1.37632	up
mws0037	C16H12O4	Formononetin (7-Hydroxy-4'-methoxyisoflavone)	Flavonoids	Isoflavones	485-72-3	1	3573900	17707000	3603700	528090	215190	147880	1.38555	0.231276	0.413263	0.0358117	-4.80342	down
MWSHY0032	C16H12O4	Formononetin	Flavonoids	Isoflavones	485-72-3	1	904930	5409600	1562300	188300	78594	57310	1.38147	0.21492	0.400362	0.0411592	-4.60264	down
pme1712	C11H20N2O6	L-Saccharopine	Amino acids and derivatives	Amino acids and derivatives	997-68-2	3	17244	21352	22118	32077	232490	210610	1.2029	0.161382	0.349021	7.82648	2.96836	up
MWSslk154	C12H20O7	Triethyl citrate	Organic acids	Organic acids	77-93-0	3	17202	15637	17086	9	9	9	1.50116	0.000914933	0.0551408	0.000540811	-10.8526	down
Zmgp007333	C17H14O4	7,4'-Di-O-methyldaidzein	Flavonoids	Isoflavones	1157-39-7	3	3359.6	30324	89839	1395.8	1569.5	1234.9	1.22039	0.259788	0.440388	0.0340035	-4.87817	down
pmp000416	C16H12O5	3'-Methoxydaidzein	Flavonoids	Isoflavones	21913-98-4	2	8423.8	23770	11839	6184.3	3884.1	2846.2	1.25882	0.150363	0.337304	0.293295	-1.76958	down
mws4160	C16H12O5	Wogonin (5,7-Dihydroxy-8-methoxyflavone)	Flavonoids	Flavones	632-85-9	2	13226	32310	22566	9869	8529.7	3940.8	1.23115	0.0977992	0.283514	0.32803	-1.6081	down
mws0129	C16H12O5	Genkwanin (Apigenin 7-methyl ether)	Flavonoids	Flavones	437-64-9	2	9436.9	21847	15522	6522.4	3571.4	3255.9	1.32672	0.0795687	0.261156	0.285214	-1.80988	down
mws0051	C16H12O5	Acacetin	Flavonoids	Flavones	480-44-4	2	7055.3	24531	12908	5432.7	8502.2	3331.3	1.04984	0.213502	0.399858	0.388054	-1.36567	down
pme3250	C16H12O5	Biochanin A	Flavonoids	Isoflavones	491-80-5	1	13135	31891	18812	8901.9	9981.6	2935.2	1.15028	0.113716	0.303056	0.341782	-1.54885	down
Hmyp008708	C16H12O5	Izalpinin	Flavonoids	Flavonols	480-14-8	3	9	11637	6230	9	9	9	1.05961	0.218571	0.400362	0.00151041	-9.37085	down
mws0918	C16H12O5	Prunetin (5,4'-Dihydroxy-7-methoxyisoflavone)	Flavonoids	Isoflavones	552-59-0	1	31115	97478	56615	28564	26161	12478	1.12675	0.172389	0.361355	0.362851	-1.46255	down
pma1751	C12H15NO7	N-(beta-D-Glucosyl)nicotinate	Others	Vitamin	-	3	114780	52617	94248	255700	394210	387610	1.39787	0.0178697	0.156932	3.96537	1.98746	up
pmb3081	C6H11PO11	Glucarate O-Phosphoric acid	Others	Saccharides and Alcohols	-	2	5212100	2917100	5064400	2010100	2249200	2034900	1.31934	0.0886405	0.270639	0.477065	-1.06774	down
Zmyn004548	C18H28O3	12-Oxo-phytodienoic acid	Lipids	Free fatty acids	85551-10-6	3	14442	13282	18202	55630	33127	33351	1.39119	0.0713965	0.255726	2.6588	1.41077	up
pmb2786	C18H30O3	9-Hydroxy-10,12,15-octadecatrienoic acid	Lipids	Free fatty acids	89886-42-0	2	49845	49021	48821	154070	117690	94527	1.43426	0.0521284	0.225098	2.48016	1.31043	up
pmb2787	C18H30O3	9-Oxo-10E,12Z-octadecadienoic acid	Lipids	Free fatty acids	54232-59-6	2	84328	66265	78550	216890	163280	128030	1.38229	0.0637637	0.244727	2.21783	1.14915	up
Lmbn005443	C18H30O3	13-KODE; (9Z,11E)-13-Oxooctadeca-9,11-dienoic acid	Lipids	Free fatty acids	54739-30-9	3	56484	46091	51804	158760	127120	100640	1.43375	0.0403527	0.216672	2.50371	1.32407	up
Lmqp000329	C8H14N3O7P	5-Aminoimidazole ribonucleotide	Nucleotides and derivatives	Nucleotides and derivatives	25635-88-5	1	539410	828240	489420	2592600	5150300	4607600	1.4432	0.0438467	0.218979	6.65053	2.73347	up
pmb2799	C18H32O3	12,13-Epoxy-9-Octadecenoic Acid	Lipids	Free fatty acids	6799-85-5	1	74639	58667	60270	187490	126760	115190	1.38275	0.0660967	0.247579	2.21846	1.14956	up
Lmdp005525	C17H14O5	Afrormosin (6,4'-Dimethoxy-7-Hydroxyisoflavone)	Flavonoids	Isoflavones	550-79-8	1	264300	899250	893290	178520	179220	90961	1.25394	0.123302	0.310321	0.218151	-2.1966	down
Lmqn003210	C17H14O5	5-Hydroxy-6,7-dimethoxyflavone	Flavonoids	Flavones	740-33-0	3	33970	100910	89732	23826	28644	15868	1.22965	0.124058	0.310858	0.304249	-1.71668	down
Lmsn003588	C17H14O5	Pterocarpine	Flavonoids	Isoflavones	524-97-0	1	101740	311730	321350	87677	101540	61261	1.14899	0.149681	0.337304	0.34087	-1.55271	down
Lmhn005110	C16H12O6	Aracarpene 1	Flavonoids	Isoflavones	1261245-78-6	2	5010.9	10828	5304.9	9	9	9	1.49688	0.0652521	0.247417	0.00127697	-9.61306	down
Hmyp002315	C15H10O7	3,5,7,4'-Tetrahydroxy-Coumaronochromone	Others	Others	-	3	89935	61074	117520	226970	171580	154050	1.29041	0.0293469	0.185172	2.05788	1.04116	up
pmn001610	C20H36O2	Eicosadienoic acid	Lipids	Free fatty acids	5598-38-9	1	543250	517330	471560	1094100	1018300	1064000	1.4891	5.67414e-05	0.0289082	2.07318	1.05184	up
pmf0397	C20H40O2	Arachidic acid	Lipids	Free fatty acids	506-30-9	3	6020.8	13980	10520	28713	23195	17129	1.2463	0.040331	0.216672	2.26197	1.17758	up
pmb2221	C18H39NO3	4-Hydroxysphinganine	Lipids	Sphingolipids	554-62-1	3	154050	163910	135750	86117	75296	63537	1.43658	0.00233977	0.0671144	0.495801	-1.01217	down
Lmqn009304	C19H18O5	Eucalyptin (5-Hydroxy-7,4'-dimethoxy-6,8-dimethylflavone)	Flavonoids	Flavanones	3122-88-1	2	1276100	1603000	1365400	3311500	3802300	3635300	1.48009	0.000492915	0.0551408	2.53248	1.34055	up
Hmyp003337	C18H20O6	Tabaisocoumarin D	Others	Others	-	3	12065	18100	15263	43165	34989	38850	1.44689	0.00176236	0.061477	2.57559	1.3649	up
Hmln002806	C16H16O8	5-O-Caffeoylshikimic acid	Phenolic acids	Phenolic acids	180981-12-8	1	1132300	448860	651380	220330	241290	239000	1.34464	0.127828	0.316247	0.313822	-1.67198	down
Cmyn001328	C15H16O9	Daphnin	Lignans and Coumarins	Coumarins	486-55-5	3	36349	7858	9121	9	9	9	1.48814	0.196064	0.388444	0.000506301	-10.9477	down
Lmbn001162	C15H16O9	Esculetin-7-O-glucoside	Lignans and Coumarins	Coumarins	-	3	823570	583750	677560	335120	299460	397690	1.41156	0.0243704	0.170921	0.495122	-1.01414	down
Xmgp006913	C20H20O5	2,4,2',4'-tetrahydroxy-3'-prenylchalcone	Flavonoids	Chalcones	-	3	267700	161160	255520	623890	452230	394440	1.31901	0.0440624	0.218979	2.14875	1.1035	up
Lmsn002548	C15H18O9	1-O-Caffeoyl-β-D-glucose	Phenolic acids	Phenolic acids	14364-08-0	2	1681500	1076000	1347800	658650	499090	721540	1.37854	0.0381731	0.213378	0.457769	-1.12731	down
Jmwn002620	C15H18O9	Vanillic Acid-4-O-Glucuronide	Phenolic acids	Phenolic acids	-	2	1638200	1022900	1303700	656930	505020	713900	1.3656	0.0469929	0.221829	0.473126	-1.0797	down
pmb2211	C19H38N2O3	Cocamidopropyl betaine	Alkaloids	Alkaloids	-	2	51444	55347	60747	25911	25854	17864	1.43458	0.00100727	0.0551408	0.415601	-1.26673	down
Lmhp011388	C21H36O4	2-α-Linolenoyl-glycerol*	Lipids	Glycerol ester	55268-58-1	1	549180	560430	554490	1400400	1400100	1329700	1.5006	0.000668586	0.0551408	2.48194	1.31147	up
pmp000363	C21H20O6	Gancaonin N	Flavonoids	Isoflavones	129145-52-4	2	9	20903	44979	9	9	9	1.05965	0.233132	0.414768	0.000409768	-11.2529	down
Hmgn002833	C20H20O7	4-Ketopinoresinol	Others	Others	-	3	12176	11048	10601	24623	23701	20531	1.47601	0.0055583	0.0841465	2.03562	1.02547	up
pme1286	C14H20N6O5S	S-(5'-Adenosy)-L-homocysteine	Amino acids and derivatives	Amino acids and derivatives	979-92-0	1	424890	392700	406030	1467300	1619800	1781400	1.49437	0.00514252	0.0824316	3.97877	1.99232	up
HJN003	C17H22O10	1-O-Sinapoyl-D-glucose	Phenolic acids	Phenolic acids	-	2	1174600	722980	965380	619880	358600	365390	1.28942	0.0390056	0.213847	0.469399	-1.09111	down
MWSslk197	C17H24O11	Secoxyloganin	Others	Others	58822-47-2	3	21308	20202	8212.2	35062	69876	88751	1.28056	0.0839638	0.266327	3.89542	1.96178	up
pme1587	C21H20O9	Daidzein-7-O-glucoside(Daidzin)	Flavonoids	Isoflavones	552-66-9	1	10554000	15542000	14484000	9465000	6793300	2831400	1.1144	0.0461398	0.221829	0.470421	-1.08797	down
MWSHY0039	C21H20O9	Daidzin	Flavonoids	Isoflavones	552-66-9	1	10362000	15627000	16011000	9136700	7506100	3404800	1.14619	0.0429587	0.217927	0.477324	-1.06696	down
Lmbp003668	C20H18O10	Kaempferol-3-O-arabinoside (Juglanin)	Flavonoids	Flavonols	5041-67-8	3	3886300	2260800	2179900	760300	350000	570470	1.41147	0.0520145	0.225098	0.201846	-2.30867	down
pme3504	C22H22O9	Formononetin-7-O-glycoside (Ononin)	Flavonoids	Isoflavones	486-62-4	1	1241100	5197600	5115300	850230	806710	605650	1.24691	0.140554	0.33161	0.195827	-2.35235	down
pmb0862	C20H42NO7P	LysoPC 12:0	Lipids	LPC	20559-18-6	3	12839	13147	14149	8193.9	4632.8	6443.2	1.37408	0.0124161	0.13322	0.480127	-1.05851	down
mws1397	C22H18O10	Epicatechin gallate	Flavonoids	Flavanols	1257-08-5	2	9	9	35381	15334	16377	47937	1.00999	0.40711	0.573348	2.25001	1.16993	up
MWS20150	C21H20O11	Luteolin-7-O-β-D-glucopyranoside	Flavonoids	Flavones	-	3	10576000	7741900	7125700	3975700	2208200	2632500	1.39618	0.0193737	0.159148	0.346508	-1.52904	down
mws2209	C21H20O11	Kaempferol-3-O-glucoside (Astragalin)	Flavonoids	Flavonols	480-10-4	1	4216600	2890300	3297600	1174900	666650	1169500	1.42108	0.0135367	0.139104	0.289399	-1.78887	down
Xmyp005654	C21H20O11	Kaempferol-4'-O-glucoside	Flavonoids	Flavonols	-	1	10228000	6200700	6510700	3689900	2032200	2882400	1.35512	0.0523642	0.225098	0.375097	-1.41466	down
mws0913	C21H20O11	Kaempferol-3-O-galactoside (Trifolin)	Flavonoids	Flavonols	23627-87-4	1	6056500	4909700	5722700	3013700	1702600	2195900	1.39853	0.00326646	0.0807941	0.414179	-1.27167	down
mws0089	C21H20O11	Kaempferol-7-O-glucoside	Flavonoids	Flavonols	16290-07-6	1	10897000	6910600	8376000	2437200	1677500	2560800	1.44955	0.0254018	0.175241	0.25495	-1.97172	down
Hmpp003270	C21H20O11	Luteolin-4'-O-glucoside	Flavonoids	Flavones	6920-38-3	3	5117000	2500900	3692300	1003000	695490	1233600	1.39765	0.0607288	0.237256	0.259243	-1.94762	down
MWS20145	C21H22O11	eriodictyol 7-O-β-D-glucopyranoside	Flavonoids	Flavanones	-	3	2165100	1700100	1884600	1055400	534740	695880	1.37444	0.00512162	0.0824316	0.397583	-1.33067	down
Lmmn004625	C21H22O11	Dihydrokaempferol-7-O-glucoside	Flavonoids	Flavanonols	-	2	166780	75741	127100	461090	195490	159500	1.01868	0.254442	0.435844	2.20788	1.14266	up
pmn001700	C30H48O3	24,30-Dihydroxy-12(13)-enolupinol	Terpenoids	Triterpene	-	2	2432	19923	10980	75347	63966	33991	1.23164	0.0478044	0.221829	5.19886	2.3782	up
HJN110	C30H48O3	Betulinic acid	Terpenoids	Triterpene	472-15-1	3	480.27	5083.9	4095.1	13637	12162	6666.8	1.06431	0.0483466	0.221992	3.3611	1.74893	up
Zmdp004370	C23H22O10	6''-O-Acetyldaidzin	Flavonoids	Isoflavones	71385-83-6	1	120840	235010	184280	61250	66070	21314	1.27735	0.0423838	0.217927	0.275182	-1.86154	down
Lmhp008801	C23H42NO7P	LysoPE 18:3*	Lipids	LPE	-	1	7619200	6557500	6202900	3084200	3828800	3063900	1.4486	0.00457426	0.0824316	0.489553	-1.03046	down
Hmcp002207	C22H22O12	Isorhamnetin-7-O-glucoside (Brassicin)	Flavonoids	Flavonols	6743-96-0	3	125390	80157	89236	29318	37035	35644	1.44172	0.0398361	0.216027	0.346007	-1.53113	down
HJN104	C21H22O13	Dihydromyricetin-3-O-glucoside	Flavonoids	Flavanonols	-	2	3427100	1852600	2607200	846960	798090	912300	1.42596	0.0589694	0.234586	0.324253	-1.62481	down
Lmmp003903	C23H22O12	Kaempferol-3-O-(2''-acetyl)glucoside	Flavonoids	Flavonols	-	3	103240	46731	72191	18487	10480	24224	1.36312	0.0674232	0.248592	0.239424	-2.06236	down
pmb0863	C24H46NO7P	LysoPC 16:2(2n isomer)*	Lipids	LPC	-	3	125070	130230	138820	41327	59089	60727	1.44729	0.00101176	0.0551408	0.408868	-1.29029	down
pma1303	C24H46NO7P	LysoPC 16:2*	Lipids	LPC	-	3	126960	141590	146940	49847	60423	62080	1.47737	0.000778194	0.0551408	0.414811	-1.26947	down
pmp000445	C26H30N2O8	Vincoside lactam	Alkaloids	Plumerane	-	2	362510	218320	338650	121360	123910	129040	1.41096	0.0549913	0.230309	0.407089	-1.29658	down
pmp000193	C24H22O12	6''-O-Malonyldaidzin	Flavonoids	Isoflavones	124590-31-4	1	17531000	33845000	36162000	13917000	12126000	6780100	1.25077	0.0757042	0.255726	0.374958	-1.4152	down
pmb3000	C24H24O12	Chrysoeriol-7-O-(6''-acetyl)glucoside	Flavonoids	Flavones	-	3	19476	66983	31950	9	9	9	1.49547	0.109031	0.295631	0.000228023	-12.0985	down
Zmdp004305	C28H24O9	Daidzein-7-O-(2''-benzoyl)rhamnoside	Flavonoids	Isoflavones	-	3	381890	949710	977090	358680	267770	167880	1.20347	0.112115	0.301	0.344061	-1.53926	down
pme0500	C18H32O16	D-Melezitose*	Others	Saccharides and Alcohols	597-12-6	3	15848	9915.2	11142	21265	31472	35205	1.35014	0.0390417	0.213847	2.38292	1.25273	up
pme2125	C18H32O16	Raffinose*	Others	Saccharides and Alcohols	512-69-6	3	69058	32941	97639	269330	205220	183610	1.32539	0.010794	0.123847	3.29677	1.72105	up
mws1589	C18H32O16	D-Panose*	Others	Saccharides and Alcohols	33401-87-5	3	15799	12736	18736	50779	41631	48302	1.46209	0.0014163	0.0578122	2.97671	1.57372	up
Zmdp005767	C25H24O12	Formononetin-7-O-(6''-Malonyl)glucoside	Flavonoids	Isoflavones	-	1	14348000	41515000	42898000	8225300	6712000	6084900	1.33425	0.107502	0.292584	0.212859	-2.23203	down
Zmdp004112	C24H22O13	Genistein-7-O-(6''-malonyl)glucoside	Flavonoids	Isoflavones	-	1	348660	545610	554240	246330	206200	130100	1.32238	0.0319074	0.191683	0.402227	-1.31392	down
pmp000195	C25H24O13	6''-O-Malonylglycitin	Flavonoids	Isoflavones	137705-39-6	1	467510	159850	378400	99016	130300	69268	1.25384	0.118347	0.305963	0.296874	-1.75208	down
Zmfn000481	C14H22N2O16P2	Uridine-5'-Diphosphate-D-Xylose	Nucleotides and derivatives	Nucleotides and derivatives	-	3	159610	177170	215790	81518	79884	109100	1.41043	0.0140151	0.141449	0.489534	-1.03052	down
pmp000395	C27H30O13	Glycyroside	Flavonoids	Isoflavones	125310-04-5	1	302910	886780	690120	261600	425060	182990	1.00211	0.178721	0.367575	0.462627	-1.11208	down
pmb0571	C26H28O14	Apigenin-7-O-(2''-glucosyl)arabinoside	Flavonoids	Flavones	-	1	18369	27895	31865	46354	39114	72936	1.21448	0.107186	0.292584	2.02747	1.01968	up
Lmhp003658	C27H28O14	Monohydroxy-trimethoxyflavone-O-(6''-malonyl)glucoside	Flavonoids	Flavones	-	3	9	9	17023	16975	16142	13789	1.05138	0.218853	0.400362	2.75254	1.46076	up
pmb0530	C21H27N7O14P2	Nicotinic acid adenine dinucleotide	Nucleotides and derivatives	Nucleotides and derivatives	53-84-9	2	449050	347850	441110	133650	164420	167220	1.46628	0.00966387	0.115754	0.375837	-1.41182	down
Lmxp010913	C35H66NO9P	1-(9Z-Octadecenoyl)-2-(9-oxo-nonanoyl)-sn-glycero-3-phosphocholine	Lipids	Glycerol ester	-	1	619620	531550	690890	193380	180820	311220	1.41346	0.0035343	0.0807941	0.372094	-1.42626	down
